# Supplementary material for: Spontaneous Transition of Alkyl Carbocations to Unsaturated Vinyl-Type Carbocations in Organic Solutions
Source: Int J Mol Sci. 2023 Jan 16;24(2):1802. doi: 10.3390/ijms24021802 (PMC9860910; doi:10.3390/ijms24021802)
Supplement: Supplementary file 1 [file ijms-24-01802-s001.zip]

Archive with 1 entries (1 files):
- ijms-2110310-supplementary.pdf
